# Supplementary material for: Studies of a rice sterile mutant sstl from the TRIM collection
Source: Bot Stud. 2019 Jul 10;60:12. doi: 10.1186/s40529-019-0260-3 (PMC6620220; doi:10.1186/s40529-019-0260-3)
Supplement: Supplementary file 1 — Additional file 1: Table S1. Primers list. [file 40529_2019_260_MOESM1_ESM.xlsx]

## Sheet: Table S1 Primers list
Table S1 Primers list
primer name	primer sequence
hpt-f	GTTTAGCGAGAGCCTGACCTAT
hpt-r	CTGCTCCATACAAGCCAACCA
Gus-f	TGCTGTCGGCTTTAACCTCT
Gus-r	GGCACAGCACATCAAAGAGA
35Se-F	AAAAGCAGGCTGTGTTTTCG
35Se-R	CGCAATGATGGCATTTGTAG
Os01g0854800f	CCCACATGAATTGCGTCTGA
Os01g0854800r	TCATTTTGGCACAAGCAGGA
Os02g0106100f	GCGTCTTCCTCTTCAACAACG
Os02g0106100r	GCTTGGTTGTAGGAGGAGTCCA
Os02g0626100f	CGTTGCCGTTTGGTTTATAGTG
Os02g0626100r	CAAGCTGAGCAGAGCAGCTAAC
Os02g0735200f	CTTCTTGACGCCACGACATCCT
Os02g0735200r	TCGTCCGATCAATGGAGCAAC
Os03g0234900f	GAGCTGCAGATTTGTCAATGGA
Os03g0234900f	GAGCTGCAGATTTGTCAATGGA
Os03g0236200f	ACGGCGTCTGCTAGTCTCAATT
Os03g0236200r	GCAGCGTCTTGATTTGTGGAT
Os03g0429800f	CATGCGTGGATTCCATCACA
Os03g0429800r	CCCTTGTACTTTGGCAGTAGCC
Os04g0486600f	GAAGATGGTCACTCTTTCGGAA
Os04g0486600r	ACTGGAGTAGCTCGCAAAAGG
Os05g0209600f	GTTTGGTTGTGATTTGGAGAGG
Os05g0209600r	CAGTTTGATTCGATCCCCAACT
Os05g0518300f	CGGTGGATCTCCGCACTCT
Os05g0518300r	TGGCCATGTGATCGAGCTTA
Os05g0542800f	ACGATCACCGGAAAAAAGCTG
Os05g0542800r	CTCCCAAATACGGCAACAGTTT
Os06g0156600f	AGACATCTTGCGATCGACTGG
Os06g0156600r	CCACCCACAACGAAAATCAACT
Os07g0208500f	GGTGGCTTTATTTACAGCTACGTACA
Os07g0208500r	TTCTGATGAGCAATATTTTCTGGTCT
Os07g0513000f	CCTCGCCTAAATCCAATCAACT
Os07g0513000r	ATAACAGCAGCAACCTCAGCAG
Os08g0131100f	CTAGGCGTCGTGTGGACAATAA
Os08g0131100r	TGCATAGCTCGATCGGCTTCT
Os08g0498100f	GAGCATGAGAGAGACGGAGTTG
Os08g0498100r	CCATGGAAAGAGATGTTGCACT
Os09g0381400f	TGAATTGTGGACCGTGCCTAA
Os09g0381400r	GCCCCAGCCTCTAGTTCACATA
Os09g0388400f	AAATGATTCCACCTAGCTGGCT
Os09g0388400r	TATTAGGCCCTACCACACCACA
Os10g0167300f	GTACCCCCAAACTTGCTCCAAT
Os10g0167300r	GGTTCAGAGAACACGCAAGCTC
Os10g0524500f	GCATTGCAAAAACAAAGCGG
Os10g0524500r	TTCTTCGTCATGCCCTTGG
OsUBI-qPF	CTGCACCCTAGGGCTGTCAA
OsUBI-qPr	AGTCCATGAACCCGGCGAGT
OsACT11-f	CAGCCACACTGTCCCCATCTA
OsACT11-r	AGCAAGGTCGAGACGAAGGA
OsUBQ5-f	ACCACTTCGACCGCCACTACT
OsUBQ5-r	ACGCCTAAGCCTGCTGGTT
eEF1a-f	TTTCACTCTTGGTGTGAAGCAGAT
eEF1a-r	GACTTCCTTCACGATTTCATCGTAA
