# Supplementary material for: Studies of a rice sterile mutant sstl from the TRIM collection
Source: Bot Stud. 2019 Jul 10;60:12. doi: 10.1186/s40529-019-0260-3 (PMC6620220; doi:10.1186/s40529-019-0260-3)
Supplement: Supplementary file 7 — Additional file 7: Table S4. Prediction of gene function in RNA-seq heat-map analysis result. [file 40529_2019_260_MOESM7_ESM.xlsx]

## Sheet: 工作表1
Table S4 Prediction of gene function in RNA-seq heat-map analysis result
Cluster I. Specific upregulated genes of sstl-s in LpM stage
Pathway ID	Pathway name	Hit no.	Percentage	P-value
01200	Carbon metabolism	3	60.00%	1.88E-3
Gene ID	Description	Definition of KEGG ortholog
Os10g0167300	Similar to Enolase 2	enolase [EC:4.2.1.11]
Os10g0478200	Cytoplasmic malate dehydrogenase	malate dehydrogenase [EC:1.1.1.37]
Os04g0486600	Similar to Glyceralde-3-phosphate dehydrogenase	glyceraldehyde 3-phosphate
		dehydrogenase [EC:1.2.1.12]
Pathway ID	Pathway name	Hit no.	Percentage	P-value
710	Carbon fixation in photosynthetic organisms	2	40.00%	3.70E-3
Gene ID	Description	Definition of KEGG ortholog
Os10g0478200	Cytoplasmic malate dehydrogenase	malate dehydrogenase [EC:1.1.1.37]
Os04g0486600	Similar to Glyceralde-3-phosphate dehydrogenase	glyceraldehyde 3-phosphate dehydrogenase [EC:1.2.1.12]
Pathway ID	Pathway name	Hit no.	Percentage	P-value
270	Cysteine and methionine metabolism	2	40.00%	5.52E-3
Gene ID	Description	Definition of KEGG ortholog
Os09g0424300	S-adenosylmethionine decarboxylase	S-adenosylmethionine decarboxylase [EC:4.1.1.50]
Os10g0478200	Cytoplasmic malate dehydrogenase	malate dehydrogenase [EC:1.1.1.37]
Pathway ID	Pathway name	Hit no.	Percentage	P-value
10	Glycolysis / Gluconeogenesis	2	40.00%	9.36E-3
Gene ID	Description	Definition of KEGG ortholog
Os10g0167300	Similar to Enolase 2	enolase [EC:4.2.1.11]
Os04g0486600	Similar to Glyceralde-3-phosphate dehydrogenase	glyceraldehyde 3-phosphate dehydrogenase [EC:1.2.1.12]
Cluster II. Specific upregulated genes of sstl-s in YM stage
Pathway ID	Pathway name	Hit no.	Percentage	P-value
430	Taurine and hypotaurine metabolism	1	50.00%	8.33E-3
Gene ID	Description	Definition of KEGG ortholog
Os03g0236200	Similar to Glutamate decarboxylase isozyme 3	glutamate decarboxylase [EC:4.1.1.15]
Pathway ID	Pathway name	Hit no.	Percentage	P-value
650	Butanoate metabolism	1	50.00%	9.99E-3
Gene ID	Description	Definition of KEGG ortholog
Os03g0236200	Similar to Glutamate decarboxylase isozyme 3	glutamate decarboxylase [EC:4.1.1.15]
Pathway ID	Pathway name	Hit no.	Percentage	P-value
410	beta-Alanine metabolism	1	50.00%	0.02
Gene ID	Description	Definition of KEGG ortholog
Os03g0236200	Similar to Glutamate decarboxylase isozyme 3	glutamate decarboxylase [EC:4.1.1.15]
Cluster III. Specific upregulated genes of SSTL-F in LpM stage
Pathway ID	Pathway name	Hit no.	Percentage	P-value
360	Phenylalanine metabolism	6	21.43%	3.63E-5
Gene ID	Description	Definition of KEGG ortholog
Os03g0121200	Similar to Class III peroxidase 33	peroxidase [EC:1.11.1.7]
Os10g0109300	Similar to Peroxidase 54	peroxidase [EC:1.11.1.7]
Os11g0661600	Similar to Peroxidase	peroxidase [EC:1.11.1.7]
Os03g0234900	Similar to Peroxidase	peroxidase [EC:1.11.1.7]
Os11g0210100	Similar to Class III peroxidase 133	peroxidase [EC:1.11.1.7]
Os06g0695500	Similar to Peroxidase 16 precursor	peroxidase [EC:1.11.1.7]
Pathway ID	Pathway name	Hit no.	Percentage	P-value
940	Phenylpropanoid biosynthesis	6	21.43%	1.33E-4
Gene ID	Description	Definition of KEGG ortholog
Os03g0121200	Similar to Class III peroxidase 33	peroxidase [EC:1.11.1.7]
Os10g0109300	Similar to Peroxidase 54	peroxidase [EC:1.11.1.7]
Os11g0661600	Similar to Peroxidase	peroxidase [EC:1.11.1.7]
Os03g0234900	Similar to Peroxidase	peroxidase [EC:1.11.1.7]
Os11g0210100	Similar to Class III peroxidase 133	peroxidase [EC:1.11.1.7]
Os06g0695500	Similar to Peroxidase 16 precursor	peroxidase [EC:1.11.1.7]
Pathway ID	Pathway name	Hit no.	Percentage	P-value
190	Oxidative phosphorylation	5	17.86%	1.21E-3
Gene ID	Description	Definition of KEGG ortholog
Os07g0513000	Similar to ATP synthase gamma chain, chloroplast	F-type H+-transporting ATPase subunit gamma
Os05g0114000	Similar to PRLI-interacting factor F	inorganic pyrophosphatase [EC:3.6.1.1]
Os03g0251500	Similar to T-cell immune regulator 1 transcript variant 3	V-type H+-transporting ATPase subunit a
Os02g0175400	Similar to Vacuolar H(+)-ATPase subunit A	V-type H+-transporting ATPase subunit A [EC:3.6.3.14]
Os06g0644200	Similar to Pyrophosphate-energized vacuolar membrane proton pump	inorganic pyrophosphatase [EC:3.6.1.1]
Pathway ID	Pathway name	Hit no.	Percentage	P-value
1100	Metabolic pathways	19	67.86%	2.46E-3
Gene ID	Description	Definition of KEGG ortholog
Os02g0817700	Similar to 3-ketoacyl-CoA thiolase	acetyl-CoA acyltransferase 1 [EC:2.3.1.16]
Os03g0121200	Similar to Class III peroxidase 33	peroxidase [EC:1.11.1.7]
Os07g0513000	Similar to ATP synthase gamma chain, chloroplast	F-type H+-transporting ATPase subunit gamma
Os10g0109300	Similar to Peroxidase 54	peroxidase [EC:1.11.1.7]
Os11g0171300	Fructose-bisphosphate aldolase, chloroplast precursor	fructose-bisphosphate aldolase, class I [EC:4.1.2.13]
Os03g0251500	Similar to T-cell immune regulator 1 transcript variant 3	V-type H+-transporting ATPase subunit a
Os02g0666500	Similar to Cytochrome P450	fatty acid omega-hydroxylase [EC:1.14.-.-]
Os01g0855000	Similar to Glycerol-3-phosphate acyltransferase 6	glycerol-3-phosphate acyltransferase [EC:2.3.1.15]
Os02g0175400	Similar to Vacuolar H(+)-ATPase subunit A	V-type H+-transporting ATPase subunit A [EC:3.6.3.14]
Os03g0738400	Similar to Serine hydroxymethyltransferase, cytosolic	glycine hydroxymethyltransferase [EC:2.1.2.1]
Os11g0661600	Similar to Peroxidase	peroxidase [EC:1.11.1.7]
Os03g0234900	Similar to Peroxidase	peroxidase [EC:1.11.1.7]
Os03g0736300	Similar to CELLULASE 6	endoglucanase [EC:3.2.1.4]
Os03g0338000	Similar to alanine--glyoxylate aminotransferase 2	(R)-3-amino-2-methylpropionate-pyruvate transaminase [EC:2.6.1.44 2.6.1.40]
Os02g0735200	Glutamine synthetase shoot isozyme	glutamine synthetase [EC:6.3.1.2]
Os03g0743900	Similar to ATP sulfurylase	3'-phosphoadenosine 5'-phosphosulfate synthase [EC:2.7.7.4 2.7.1.25]
Os08g0113100	Similar to Fructokinase	fructokinase [EC:2.7.1.4]
Os11g0210100	Similar to Class III peroxidase 133	peroxidase [EC:1.11.1.7]
Os06g0695500	Similar to Peroxidase 16 precursor	peroxidase [EC:1.11.1.7]
Pathway ID	Pathway name	Hit no.	Percentage	P-value
73	Cutin, suberine and wax biosynthesis	2	7.14%	6.56E-3
Gene ID	Description	Definition of KEGG ortholog
Os02g0666500	Similar to Cytochrome P450	fatty acid omega-hydroxylase [EC:1.14.-.-]
Os10g0471100	Cuticular wax biosynthesis	aldehyde decarbonylase [EC:4.1.99.5]
Pathway ID	Pathway name	Hit no.	Percentage	P-value
630	Glyoxylate and dicarboxylate metabolism	3	10.71%	8.47E-3
Gene ID	Description	Definition of KEGG ortholog
Os03g0738400	Similar to Serine hydroxymethyltransferase	glycine hydroxymethyltransferase [EC:2.1.2.1]
Os02g0735200	Glutamine synthetase shoot isozyme	glutamine synthetase [EC:6.3.1.2]
Os06g0727200	Catalase isozyme B (CAT-B)	catalase [EC:1.11.1.6]
Pathway ID	Pathway name	Hit no.	Percentage	P-value
4145	Phagosome	3	10.71%	0.02
Gene ID	Description	Definition of KEGG ortholog
Os03g0661300	Beta-tubulin (Beta-3 tubulin)	tubulin beta
Os03g0251500	Similar to T-cell immune regulator 1 transcript variant 3	V-type H+-transporting ATPase subunit a
Os02g0175400	Similar to Vacuolar H(+)-ATPase subunit A	V-type H+-transporting ATPase subunit A [EC:3.6.3.14]
Pathway ID	Pathway name	Hit no.	Percentage	P-value
1110	Biosynthesis of secondary metabolites	11	39.29%	0.02
Gene ID	Description	Definition of KEGG ortholog
Os02g0817700	Similar to 3-ketoacyl-CoA thiolase	acetyl-CoA acyltransferase 1 [EC:2.3.1.16]
Os03g0121200	Similar to Class III peroxidase 33	peroxidase [EC:1.11.1.7]
Os10g0109300	Similar to Peroxidase 54	peroxidase [EC:1.11.1.7]
Os11g0171300	Fructose-bisphosphate aldolase, chloroplast precursor	fructose-bisphosphate aldolase, class I [EC:4.1.2.13]
Os10g0471100	Cuticular wax biosynthesis	aldehyde decarbonylase [EC:4.1.99.5]
Os03g0738400	Similar to Serine hydroxymethyltransferase	glycine hydroxymethyltransferase
		[EC:2.1.2.1]
Os11g0661600	Similar to Peroxidase	peroxidase [EC:1.11.1.7]
Os03g0234900	Similar to Peroxidase	peroxidase [EC:1.11.1.7]
Os06g0727200	Catalase isozyme B	catalase [EC:1.11.1.6]
Os11g0210100	Similar to Class III peroxidase 133	peroxidase [EC:1.11.1.7]
Os06g0695500	Similar to Peroxidase 16 precursor	peroxidase [EC:1.11.1.7]
Cluster IV. Specific upregulated genes of SSTL-F in YM stage
Pathway ID	Pathway name	Hit no.	Percentage	P-value
73	Cutin, suberine and wax biosynthesis	2	20.00%	8.19E-4
Gene ID	Description	Definition of KEGG ortholog
Os09g0363900	Similar to HOTHEAD protein precursor	fatty acid omega-hydroxy
		dehydrogenase [EC:1.1.-.-]
Os01g0854800	Similar to Cytochrome P450 86A1	fatty acid omega-hydroxylase [EC:1.14.-.-]
Pathway ID	Pathway name	Hit no.	Percentage	P-value
232	Caffeine metabolism	1	10.00%	5.56E-3
Gene ID	Description	Definition of KEGG ortholog
Os03g0429800	Similar to Xanthine dehydrogenase 1	xanthine dehydrogenase/oxidase [EC:1.17.1.4 1.17.3.2]
Pathway ID	Pathway name	Hit no.	Percentage	P-value
360	Phenylalanine metabolism	2	20.00%	0.02
Gene ID	Description	Definition of KEGG ortholog
Os08g0498100	Similar to Caffeoyl-CoA O-methyltransferase 2	caffeoyl-CoA O-methyltransferase [EC:2.1.1.104]
Os05g0427400	Similar to Phenylalanine ammonia-lyase	phenylalanine ammonia-lyase [EC:4.3.1.24]
Cluster V. SSTL-F upregulated genes in both YM and LpM stages
Pathway ID	Pathway name	Hit no.	Percentage	P-value
940	Phenylpropanoid biosynthesis	4	33.33%	3.06E-4
Gene ID	Description	Definition of KEGG ortholog
Os03g0749300	Similar to Exoglucanase precursor	beta-glucosidase [EC:3.2.1.21]
Os02g0626100	Similar to Phenylalanine ammonia-lyase	phenylalanine/tyrosine ammonia-lyase [EC:4.3.1.25]
Os02g0626400	Phenylalanine ammonia-lyase	phenylalanine ammonia-lyase [EC:4.3.1.24]
Os03g0703000	Similar to Beta-glucosidase	beta-glucosidase [EC:3.2.1.21]
Pathway ID	Pathway name	Hit no.	Percentage	P-value
500	Starch and sucrose metabolism	4	33.33%	7.66E-4
Gene ID	Description	Definition of KEGG ortholog
Os02g0106100	Similar to Fructosyltransferase	beta-fructofuranosidase [EC:3.2.1.26]
Os03g0749300	Similar to Exoglucanase precursor	beta-glucosidase [EC:3.2.1.21]
Os03g0401300	Sucrose synthase 2	sucrose synthase [EC:2.4.1.13]
Os03g0703000	Similar to Beta-glucosidase	beta-glucosidase [EC:3.2.1.21]
Pathway ID	Pathway name	Hit no.	Percentage	P-value
460	Cyanoamino acid metabolism	2	16.67%	4.79E-3
Gene ID	Description	Definition of KEGG ortholog
Os03g0749300	Similar to Exoglucanase precursor	beta-glucosidase [EC:3.2.1.21]
Os03g0703000	Similar to Beta-glucosidase	beta-glucosidase [EC:3.2.1.21]
Pathway ID	Pathway name	Hit no.	Percentage	P-value
944	Flavone and flavonol biosynthesis	1	8.33%	0.01
Gene ID	Description	Definition of KEGG ortholog
Os08g0157500	Similar to Caffeic acid 3-O-methyltransferase	flavonol 3-O-methyltransferase [EC:2.1.1.76]
Pathway ID	Pathway name	Hit no.	Percentage	P-value
1110	Biosynthesis of secondary metabolites	6	50.00%	0.02
Gene ID	Description	Definition of KEGG ortholog
Os11g0696200	ATP citrate lyase beta	ATP citrate (pro-S)-lyase [EC:2.3.3.8]
Os03g0749300	Similar to Exoglucanase precursor	beta-glucosidase [EC:3.2.1.21]
Os03g0181500	Similar to Fiddlehead protein	3-ketoacyl-CoA synthase
		[EC:2.3.1.199]
Os02g0626100	Similar to Phenylalanine ammonia-lyase	phenylalanine/tyrosine ammonia-lyase [EC:4.3.1.25]
Os02g0626400	Similar to Phenylalanine ammonia-lyase	phenylalanine ammonia-lyase [EC:4.3.1.24]
Os03g0703000	Similar to Beta-glucosidase	beta-glucosidase [EC:3.2.1.21]
